# Supplementary material for: Probing the impact of sulfur/selenium/carbon linkages on prodrug nanoassemblies for cancer therapy
Source: Nat Commun. 2019 Jul 19;10:3211. doi: 10.1038/s41467-019-11193-x (PMC6642185; doi:10.1038/s41467-019-11193-x)
Supplement: Supplementary file 3 — source data [file 41467_2019_11193_MOESM3_ESM.xlsx]

## Sheet: Fig. 2
Fig. 2a-Release rate (%)-1MM H2O2
Time (h)	PTX-Se-CIT NPs				PTX-S-CIT NPs				PTX-SeSe-CIT NPs				PTX-SS-CIT NPs				PTX-C-CIT NPs				PTX-CC-CIT NPs
0	0	0	0		0	0	0		0	0	0		0	0	0		0	0	0		0	0	0
1	3.36819	2.41385	2.67875		1.04125	0.869102	0.901693		0	0	0		0	0	0		0	0	0		0	0	0
2	20.2885	21.5424	22.1445		3.40287	3.89299	3.29506		1.69224	2.47318	1.79628		0.959354	0.839017	0.887069		0	0	0		0	0	0
4	46.095	50.4242	51.0334		12.0851	12.4704	12.9245		7.01256	7.57163	7.32678		4.36222	3.2913	4.11277		1.78981	2.05393	2.07794		1.35436	1.789	1.50372
6	59.6187	57.6783	55.2164		22.9702	23.2238	25.6247		19.9292	22.2624	23.3182		8.84478	13.1644	15.6313		3.10552	2.61676	3.15435		1.90335	1.66284	1.89562
8	58.5979	58.8862	59.0918		29.5073	28.2709	27.9571		25.3464	25.5508	25.1032		17.8345	19.6618	20.2321		3.45957	2.64158	2.99279		2.07753	2.58827	2.71809
Fig. 2b-Release rate (%)-10MM H2O2
Time (h)	PTX-Se-CIT NPs				PTX-S-CIT NPs				PTX-SeSe-CIT NPs				PTX-SS-CIT NPs				PTX-C-CIT NPs				PTX-CC-CIT NPs
0	0	0	0		0	0	0		0	0	0		0	0	0		0	0	0		0	0	0
1	38.5994	44.3076	45.2881		14.5664	15.5091	16.6232		16.375	16.3608	17.601		3.81301	4.02881	4.16513		0	0	0		0	0	0
2	77.3632	78.3716	80.3618		39.7926	42.253	44.098		39.7153	39.3512	39.9689		15.2467	15.7152	16.0766		2.64199	3.25243	2.9875		3.33911	3.65532	3.88769
4	92.4456	91.843	91.9393		75.3303	75.6132	77.0914		68.1799	69.8619	70.5244		40.6682	43.2663	43.8316		2.79378	3.04691	3.7827		4.06838	3.72939	4.68249
Fig. 2c-Release rate (%)-1MM DTT
Time (h)	PTX-Se-CIT NPs				PTX-S-CIT NPs				PTX-SeSe-CIT NPs				PTX-SS-CIT NPs				PTX-C-CIT NPs				PTX-CC-CIT NPs
0	0	0	0		0	0	0		0	0	0		0	0	0		0	0	0		0	0	0
1	0	0	0		0	0	0		0	0	0		0	0	0		0	0	0		0	0	0
2	0	0	0		0	0	0		0	0	0		0	0	3.33368		0	0	0		0	0	0
4	4.99871	5.11519	4.05875		0	0	9.07687		7.34954	5.87638	7.25608		10.4119	11.5266	11.769		0	0	0		0	0	0
6	5.88947	11.5112	7.49265		8.11072	7.5676	10.1712		8.89448	9.58252	10.9058		12.7541	16.2133	15.2855		0	0	0		0	0	0
8	10.7487	12.4015	11.3094		10.7351	10.978	10.8354		11.2611	12.6932	14.2034		18.4942	17.9781	20.6265		0.717064	0.781364	0.879035		0.432192	0.461493	0.511549
12	13.0706	15.0711	12.9081		12.2205	13.9713	11.7284		14.1284	12.6191	16.2585		23.7254	15.3203	16.3709		1.35681	1.63802	1.18995		0.683287	0.974263	0.906708
24	10.9243	14.1776	15.0982		13.5514	13.5555	12.5325		16.444	15.5487	15.6291		17.9176	18.086	18.4359		1.95422	1.71778	1.95463		2.2566	1.684	1.80894
Fig. 2d-Release rate (%)-10MM DTT
Time (h)	PTX-Se-CIT NPs				PTX-S-CIT NPs				PTX-SeSe-CIT NPs				PTX-SS-CIT NPs				PTX-C-CIT NPs				PTX-CC-CIT NPs
0	0	0	0		0	0	0		0	0	0		0	0	0		0	0	0		0	0	0
1	1.53246	1.43959	1.42438		2.41931	2.4715	2.45835		3.53281	3.52195	3.34312		3.32917	3.14959	3.03411		0	0	0		0	0	0
2	4.36561	4.4552	4.50698		5.43657	5.93301	6.07931		11.0167	9.86556	11.117		8.26273	7.6278	7.8978		0	0	0		0	0	0
4	7.85999	7.70999	8.27835		12.4627	12.0497	12.3637		10.5575	13.7122	16.195		17.8208	19.0187	18.6703		0	0	0		0	0	0
6	15.3929	16.3726	16.2287		16.3315	17.582	17.5294		21.822	20.9236	20.8029		25.3574	27.7894	27.0748		0	0	0		0	0	0
8	21.0818	22.2061	21.3111		23.3646	24.2881	24.0711		23.0584	24.9691	24.868		33.0439	36.9854	37.0179		0.514931	0.953424	0.472191		0.55315	0.705205	0.766848
12	27.9731	29.0297	29.8627		31.3989	32.4826	31.4289		36.1057	36.7889	37.1679		44.8532	47.3823	47.3256		3.34849	3.48822	3.16315		3.35096	4.16178	4.81232
24	34.3717	34.4013	35.5454		39.8145	39.7175	38.7661		44.095	43.4675	43.3273		53.7439	55.9972	57.2231		3.88232	4.97794	4.13054		4.79917	5.04657	3.80712

## Sheet: Fig. 3
Fig. 3a-Cell viability (%)-48 h
Drug concentration (nmol/L)	Taxol				PTX-Se-CIT NPs				PTX-S-CIT NPs				PTX-SeSe-CIT NPs				PTX-SS-CIT NPs				PTX-C-CIT NPs				PTX-CC-CIT NPs
200	8.77232	8.56741	8.77572		10.0068	13.6495	25.6446		8.38736	8.0135	13.9874		12.8339	10.7992	11.5524		19.1061	17.6483	14.7966		39.8346	40.0273	42.6028		44.3266	53.2618	47.6829
100	10.3407	9.59019	9.75583		15.497	21.8584	22.9433		28.6313	25.3453	26.9186		13.5524	9.98742	12.1944		25.3056	23.5395	24.3947		59.7856	67.6378	65.4193		68.7726	82.4522	89.0575
50	9.77547	8.56284	12.6814		17.4005	22.185	14.7473		30.2369	31.1946	29.5674		13.9421	9.32241	13.3291		27.4455	36.0975	30.8853		85.1141	73.5881	71.6987		83.6804	91.6352	93.1508
12.5	12.3649	7.3567	13.5033		49.7984	43.6654	43.0226		91.371	85.9398	85.8308		19.5466	20.7414	21.3695		44.9927	40.4586	41.9303		94.0801	93.3624	96.3318		98.8964	99.6557	94.165
6.25	21.7282	20.5711	22.3682		78.7475	73.5092	63.6877		96.9313	98.2711	97.7118		41.8502	48.2284	51.5221		75.5438	82.6293	83.8864		99.9941	96.0869	96.4647		94.4354	104.542	101.959
3.125	52.5042	55.7455	47.3424		84.7921	83.9284	74.2171		97.3914	102.201	103.258		49.6365	52.7925	57.3657		87.8916	97.4566	93.1229		104.362	103.548	88.4975		102.24	101.36	105.095
Fig. 3b-Cell viability (%)-72 h
Drug concentration (nmol/L)	Taxol				PTX-Se-CIT NPs				PTX-S-CIT NPs				PTX-SeSe-CIT NPs				PTX-SS-CIT NPs				PTX-C-CIT NPs				PTX-CC-CIT NPs
200	9.35253	7.23374	9.00919		15.9691	15.4766	15.0717		16.4185	15.6541	14.2474		9.6327	9.0716	9.38522		9.89881	11.4198	12.7479		38.2588	39.0275	36.6896		35.358	37.1802	36.9443
100	12.8654	14.3336	15.1795		18.0917	19.7474	15.1498		17.7594	16.1422	19.9819		15.8413	17.4959	16.0378		13.0347	15.6737	17.2727		48.336	54.0816	49.4251		48.776	60.9811	59.7456
50	16.9265	15.1129	17.6486		22.1891	20.894	21.0942		23.1025	22.3133	25.5724		20.0895	18.6882	20.5266		14.6349	17.7571	14.1955		72.1667	69.5746	74.8512		70.673	70.6706	78.3022
12.5	14.6781	16.2255	22.1221		29.279	26.1867	27.1419		62.7117	59.0259	73.7404		23.7444	23.4704	22.8015		17.6967	22.3882	20.6052		88.0938	89.2566	94.1512		90.5721	90.7203	89.2301
6.25	22.3758	25.5868	30.7073		38.4298	39.1418	36.341		90.0235	88.7379	83.4657		40.9116	39.7739	33.5742		74.9468	75.7227	73.5325		93.6543	94.1998	99.0301		96.5194	97.9798	93.7765
3.125	50.7574	51.6006	52.9546		66.2485	69.6969	69.7569		93.3713	101.876	94.5569		52.4248	51.9873	50.2663		93.7138	89.4452	92.9181		103.475	99.1101	99.0301		101.43	97.9798	103.597
Fig. 3c-PTX released (nmol/L)
Drug concentration (nmol/L)	Taxol				PTX-Se-CIT NPs				PTX-S-CIT NPs				PTX-SeSe-CIT NPs				PTX-SS-CIT NPs				PTX-C-CIT NPs				PTX-CC-CIT NPs
58.6	65.8742	76.0276	68.6497	70.1839	65.3472	67.8065	53.0507	62.0682	26.1155	12.4136	14.1703	17.5665	36.6553	33.8447	27.9892	32.8298	17.4494	18.6204	20.26	18.7766	0.702658	4.8015	3.6304	3.04485	4.8015	3.16196	2.10798	3.35715
111.7	147.102	151.481	157.021	151.868	105.399	101.651	121.443	109.498	25.2957	35.1329	39.1147	33.1811	68.5092	85.4901	83.265	79.0881	36.8896	36.6553	39.2318	37.5922	3.51329	3.6304	4.33306	3.82558	0	6.08971	9.01745	5.03572
234.2	267.725	261.096	237.194	255.338	214.194	231.292	210.212	218.566	69.7974	64.5275	69.329	67.8846	204.708	191.709	144.396	180.271	83.1479	74.716	64.059	73.9743	7.96346	5.85549	1.52243	5.11379	16.044	17.2151	5.62127	12.9601

## Sheet: Fig. 4
Fig. 4a-Plasma concentration (103 nmol/L)
Time (h)	Taxol						PTX-Se-CIT NPs						PTX-S-CIT NPs						PTX-SeSe-CIT NPs						PTX-SS-CIT NPs						PTX-C-CIT NPs						PTX-CC-CIT NPs
0.033	3.54989	2.60033	4.2967	4.40588	5.73666		36.5412	34.2894	38.5113	40.9193	56.8166		74.8011	66.6935	48.0039	85.6327	74.2232		27.0125	23.2906	11.9648	37.2418	25.1849		32.9649	38.9317	42.7294	50.6256	30.9432		51.2886	53.1638	39.301	50.3805	43.0782		31.5729	26.4231	35.5188	37.3858	44.3591
0.167	0.661874	0.618665	0.570644	0.562119	0.822365		15.9643	13.1833	12.5528	18.7392	27.4379		12.9845	17.3687	11.0414	17.8924	28.0328		24.0382	21.5744	17.4072	23.2162	16.3656		21.6036	28.3071	16.3957	26.5632	11.2721		24.5178	23.9938	25.5919	20.6657	23.1284		22.2119	20.6193	24.1296	20.1919	31.5026
0.5	0.230972	0.285515	0.192447	0.191066	0.271475		1.45166	0.402769	2.50294	4.55959	9.11688		0.197024	0.634074	0.303954	0.367219	6.61552		9.23057	14.2014	11.7327	17.0192	11.7197		8.21211	6.53471	2.63649	12.6173	2.17922		4.65055	5.20365	4.20347	2.92119	4.35503		10.0826	7.78254	9.60247	10.2371	13.3143
1	0.126241	0.125831	0.0998478	0.112424	0.155843		0.154075	0.0725328	1.43784	1.62767	0.0946774		0.0636509	0.0739537	0.0611321	0.155794	2.08221		8.50995	4.97351	6.7702	8.54226	6.61349		1.6082	1.01532	0.349222	3.16823	0.326735		0.577257	0.637242	0.663134	0.40318	0.765094		2.44819	1.6772	2.90106	2.55769	3.51722
2	0.0702342	0.101663	0.056733	0.071733	0.0951639		0.0346728	0.0563614	1.05813	0.064504	0.0305399		0.0334535	0.0471424	0.0577382	0.157258	3.69745		2.04249	1.40322	1.02323	1.10423	0.953892		0.207793	0.374945	0.236991	0.29917	0.155777		0.204732	0.243184	0.26426	0.0510474	0.322779		0.461609	0.232779	0.452863	0.435043	0.499221
3	0.0506206	0.0795902	0.0491452	0.0411241	0.0661124		0.0376365	0.0690101	0.0343571	0.0405834	0.042089		0.0187973	0.0337273	0.039764	0.0721031	0.0566735		0.181399	0.158575	0.145227	0.0266601	0.124676		0.174397	0.263853	0.158105	0.181091	0.109282		0.123797	0.101252	0.109061	0.0608458	0.138222		0.109328	0.0889921	0.283991	0.174171	0.145514
4	0.036452	0.0551639	0.0358665	0.0405855	0.0635012		0.0377845	0.030445	0.0352534	0.117293	0.0387985		0.0233178	0.0354585	0.0379633	0.0851866	0.00344685		0.0417278	0.0487037	0.0507064	0.054909	0.0321161		0.1196	0.196978	0.123639	0.157943	0.122454		0.0890242	0.0131382	0.0485256	0.0494024	0.087448		0.0714704	0.0394475	0.027891	0.0863902	0.0578686
8	0.0132084	0.0217213	0.0216159	0.0205152	0.0254918		0.0157868	0.0278374	0.0129274	0.0221429	0.0192738		0.0116359	0.0222876	0.0385987	0.0469929	0.0309902		0.0282569	0.0352554	0.0359206	0.0385844	0.0298477		0.0714403	0.140185	0.0817293	0.0705003	0.0840759		0.0213141	0.00686183	0.0471723	0.0278671	0.0519337		0.0357066	0.0171077	0.00428571	0.0344566	0.03579
12	0.0560187	0.0206557	0.0129391	0.0184309	0.0231967		0.0175602	0.0387485	0.111561	0.0211442	0.0114827		0.0116107	0.00694721	0.011242	0.0299997	0.0130544		0.0254143	0.0326185	0.0183411	0.024562	0.022079		0.0480024	0.0199046	0.0355472	0.0277487	0.0393031		0.0210359	0.00422717	0.0285895	0.00588921	0.0351882		0.0118723	0.0115222	0.00759953	0.0116908	0.0158258
24	0.0159368	0.0156674	0.0101522	0.0140749	0.0137119		0.0112598	0.01749	0.0141038	0.0177131	0.00954828		0.00375917	0.0101478	0.0125188	0.028521	0.00537166		0.0272441	0.0253767	0.018986	0.0179835	0.0139147		0.00862112	0.017592	0.0157235	0.0114211	0.0200549		0.0043911	0.00472533	0.00639344	0.0035363	0.00615925		0.00907494	0.00637002	0.00696721	0.00637002	0.00772834
Fig. 4b-Concentration (nmol/g)-1 h
Organ	Taxol				PTX-Se-CIT NPs-Prodrug				PTX-Se-CIT NPs-PTX				PTX-S-CIT NPs-Prodrug				PTX-S-CIT NPs-PTX				PTX-SeSe-CIT NPs-Prodrug				PTX-SeSe-CIT NPs-PTX				PTX-SS-CIT NPs-Prodrug				PTX-SS-CIT NPs-PTX				PTX-C-CIT NPs-Prodrug				PTX-C-CIT NPs-PTX				PTX-CC-CIT NPs-Prodrug				PTX-CC-CIT NPs-PTX
Heart	8.72364	7.05234	5.49803		0.107255	0.204649	0.0294096		0	0	0		0.204742	0.282373	0.0817302		0	0	0		4.48655	5.07985	3.7859		0.264654	0.104266	0.18017		1.82736	2.10348	1.52061		0.239942	0.187592	0.254848		0.165945	0.185977	0.646294		0	0	0		0.367396	0.496155	0.192458		0
Liver	40.8842	24.852	22.9907		29.1028	19.6843	12.3024		0.25917	0.281002	0.215818		7.38389	6.25032	5.34183		0.14	0.143871	0.141985		103.963	69.6271	47.5815		2.1055	0.762103	1.11047		28.8523	32.1393	18.9672		2.10186	0.652735	1.81811		15.1507	23.4792	17.5623		0.104978	0.0878537	0.163482		39.1923	32.193	25.9652		0.117757
Spleen	7.28959	5.47761	4.93326		3.83184	3.41306	2.44232		0.388775	0.390912	0.356808		1.60545	2.80936	2.9937		0.140616	0.17129	0.196344		16.9855	21.3582	27.5703		0.566676	0.549941	0.643004		8.44816	10.9292	13.9088		0.60115	1.20633	1.28002		5.01561	5.17725	5.42021		0.132143	0.0876199	0.0825341		5.80247	5.61474	5.75202		0.040296
Lung	3.89516	4.7687	4.65692		0.533896	0.470472	0.437465		0.326639	0.356661	0.400228		0.651925	0.613433	0.468617		0.159503	0.198962	0.239632		4.66501	6.72707	7.25933		0.320826	0.366222	0.325406		2.9111	3.1588	3.23264		0.377343	0.44831	0.474829		0.957302	1.04109	0.888164		0.0142634	0.0303638	0.0241399		1.13192	1.39218	1.49413		0.00594957
Kidney	4.39984	4.74237	4.44774		0.0618539	0.0245061	0.0523149		0.764207	0.612067	0.483375		0.0622626	0.0587232	0.04656		0.302721	0.433343	0.351226		1.61403	1.27605	0.823064		1.83248	1.57649	2.0307		0.447395	0.400271	0.337442		2.01677	1.8014	3.02692		0.434988	0.738976	0.263707		0.289669	0.210926	0.322554		0.454378	0.504926	0.447332		0.0738053
Tumor	0.842102	2.19241	1.69187		0.129686	0.185104	0.183451		1.0017	0.597594	0.542237		0.03862	0.310424	0.188817		0.685825	0.366923	0.547808		2.17943	3.15161	3.96487		1.0265	0.974193	0.929042		0.284151	0.360782	0.494341		1.68822	0.831242	1.4799		1.20719	0.872963	0.935393		0	0	0		0.811639	0.744012	0.76705		0
Fig. 4c-Concentration (nmol/g)-4 h
Organ	Taxol				PTX-Se-CIT NPs-Prodrug				PTX-Se-CIT NPs-PTX				PTX-S-CIT NPs-Prodrug				PTX-S-CIT NPs-PTX				PTX-SeSe-CIT NPs-Prodrug				PTX-SeSe-CIT NPs-PTX				PTX-SS-CIT NPs-Prodrug				PTX-SS-CIT NPs-PTX				PTX-C-CIT NPs-Prodrug				PTX-C-CIT NPs-PTX				PTX-CC-CIT NPs-Prodrug				PTX-CC-CIT NPs-PTX
Heart	1.3751	0.978918	1.16785		0	0	0		0	0	0		0.000336873	0	0		0	0	0		1.76846	1.31383	0.944065		0.198969	0.0806858	0.105729		0.0466808	0.0569053	0.0289969		0.156819	0.0955038	0.104917		0	0	0		0	0	0		0.015539	0	0		0
Liver	3.27358	3.15165	3.72226		1.62888	1.10648	1.52786		0.110176	0.213465	0.198354		0.806261	0.786513	1.31437		0.0817355	0.0654722	0.135921		50.4384	43.2814	55.3618		1.23545	0.770926	1.11822		8.4949	7.82515	7.28452		0.85074	1.52668	0.778082		3.7527	2.59975	3.04947		0.0318304	0.0533637	0.0317436		24.4278	13.6425	13.2575		0.0438519
Spleen	2.36828	2.46668	2.30344		0.70579	0.791995	0.893272		0.0967804	0.080134	0.103098		0.215203	0.235241	0.179083		0.0256867	0.0338942	0.0319896		33.1137	37.7728	25.1784		0.558212	0.622363	0.501223		7.06494	8.55683	9.77618		0.444812	1.02569	1.16629		3.63342	3.34135	3.03353		0.0175937	0.00512782	0.0109965		7.79437	6.33685	5.93631		0.0152013
Lung	1.02998	0.960711	0.920975		0.0785083	0.0961002	0.100337		0.0369575	0.0403341	0.0345823		0.582657	0.862929	0.693801		0.0805193	0.0819365	0.127426		3.05246	3.25007	5.41134		0.187069	0.212641	0.145585		1.4856	1.00358	0.868296		0.390542	0.279565	0.20225		0.35023	0.300148	0.300936		0	0	0		0.302042	0.218584	0.131381		0
Kidney	1.13424	0.712571	0.7177		0.009938	0	0.0438808		0.16076	0.198844	0.190104		0.00112991	0.000627868	0.00652462		0.0409953	0.0551653	0.0341996		0.419234	0.332918	0.25838		1.00888	0.935329	1.33484		0.0892624	0.117498	0.109281		1.21086	1.34147	1.47549		0.0127317	0	0		0.0261771	0.0585045	0.0593161		0.0335843	0.0445232	0.0521329		0
Tumor	0.729725	0.841995	0.751126		0.0465769	0.00401405	0		0.700641	0.403888	0.48913		0.105862	0.0272904	0.116516		0.317599	0.237889	0.520751		1.1002	1.16488	0.868132		0.277245	0.222723	0.583864		0.594855	0.780268	0.406055		0.260933	0.331453	0.450369		0.257242	0.211349	0.272833		0	0	0		0.189832	0.301458	0.364228		0
Fig. 4d-Concentration (nmol/g)-tumor
Organ	Taxol				PTX-Se-CIT NPs-Prodrug				PTX-Se-CIT NPs-PTX				PTX-S-CIT NPs-Prodrug				PTX-S-CIT NPs-PTX				PTX-SeSe-CIT NPs-Prodrug				PTX-SeSe-CIT NPs-PTX				PTX-SS-CIT NPs-Prodrug				PTX-SS-CIT NPs-PTX				PTX-C-CIT NPs-Prodrug				PTX-C-CIT NPs-PTX				PTX-CC-CIT NPs-Prodrug				PTX-CC-CIT NPs-PTX
1 h	0.842102	2.19241	1.69187		0.129686	0.185104	0.183451		1.0017	0.597594	0.542237		0.03862	0.310424	0.188817		0.685825	0.366923	0.547808		2.17943	3.15161	3.96487		1.0265	0.974193	0.929042		0.284151	0.360782	0.494341		1.68822	0.831242	1.4799		1.20719	0.872963	0.935393		0	0	0		0.811639	0.744012	0.76705		0
4 h	0.729725	0.841995	0.751126		0.0465769	0.00401405	0		0.700641	0.403888	0.48913		0.105862	0.0272904	0.116516		0.317599	0.237889	0.520751		1.1002	1.16488	0.868132		0.277245	0.222723	0.583864		0.594855	0.780268	0.406055		0.260933	0.331453	0.450369		0.257242	0.211349	0.272833		0	0	0		0.189832	0.301458	0.364228		0
12 h	0.370905	0.414912	0.559859		0	0.00246856	0		0.0393122	0.0337916	0.01903		0	0.00150739	0.0358742		0.0473295	0.00562759	0.0205088		0.48421	0.523189	0.931754		0.37832	0.280803	0.277422		0.0503982	0.062577	0.0427325		0.197245	0.565959	0.406874		0.0410613	0.0402377	0.0453245		0	0	0		0.102004	0.177216	0.0879418		0
[truncated: 2 more columns]

## Sheet: Fig. 5
Fig. 5a-Tumor volume (mm3)
Days post-administration	Saline						Taxol						PTX-Se-CIT NPs						PTX-S-CIT NPs						PTX-SeSe-CIT NPs						PTX-SS-CIT NPs						PTX-C-CIT NPs						PTX-CC-CIT NPs
0	125.61	137.846	159.327	175.851	181.235		125.361	151.581	156.919	164.458	173.63		128.677	146.428	150.699	159.17	174.291		120.67	151.327	153.605	158.947	202.298		129.061	139.809	156.183	159.89	188.366		124.533	142.055	158.411	165.704	174.761		132.099	138.04	158.061	161.249	183.205		134.784	141.135	142.876	156.965	205.547
1	122.663	159.469	172.592	199.891	200.732		136.924	140.146	154.742	176.444	180.492		119.649	132.867	161.956	182.967	196.22		142.425	143.624	161.033	172.765	189.773		135.626	145.61	148.742	192.902	197.588		140.43	149.888	163.24	169.048	190.975		145.001	150.716	164.122	164.182	186.916		127.158	153.55	167.639	181.104	182.381
2	147.439	163.477	212.025	226.008	234.102		136.225	165.914	166.144	178.413	189.326		143.021	146.447	177.912	194.331	194.942		153.456	163.797	170.247	186.551	201.476		150.487	157.319	166.11	173.439	191.852		124.739	162.566	177.957	185.375	195.954		137.755	174.978	180.719	197.556	197.739		146.474	155.975	173.99	198.371	213.293
3	180.123	195.513	233.515	250.109	298.182		135.639	150.859	162.268	191.542	210.398		149.414	150.903	173.498	179.381	185.212		130.46	146.514	167.491	185.742	225.667		113.395	156.965	171.308	177.193	188.645		122.43	136.165	156.622	165.79	205.406		164.441	172.494	179.567	196.946	246.439		173.952	177.731	178.155	224.081	254.826
4	226.166	245.711	256.154	306.387	348.463		140.632	149.479	177.234	195.134	203.283		125.73	140.538	160.453	181.295	200.497		117.178	149.12	174.17	185.301	201.31		118.014	119.471	142.133	159.494	167.047		124.095	130.806	142.652	172.886	178.899		165.988	188.575	216.865	266.703	305.071		170.739	204.871	213.374	225.804	269.873
5	218.855	266.871	318.72	320.153	490.912		142.203	167.229	169.322	194.377	221.935		142.143	145.821	148.767	170.429	190.443		126.931	141.491	168.575	196.694	221.372		103.977	109.564	132.957	140.538	163.797		102.599	126.033	145.21	152.181	182.478		185.774	233.249	249.847	287.723	342.112		193.7	197.428	263.936	282.115	296.498
6	293.939	307.814	404.785	430.529	539.484		151.852	155.612	209.869	213.137	240.902		131.461	138.505	160.889	176.535	200.612		138.704	150.635	155.287	184.436	193.924		86.9007	101.506	102.658	139.844	144.341		114.44	118.642	126.693	145.476	176.329		242.72	248.233	312.529	328.515	351.107		219.868	277.514	306.619	343.901	395.195
7	339.955	342.683	411.314	513.791	555.673		177.643	179.966	198.632	204.347	248.228		136.045	148.832	149.472	168.139	191.209		155.625	157.185	175.851	182.372	195.758		87.4227	93.9005	109.584	113.198	127.204		117.536	131.382	133.079	133.818	172.841		267.35	295.835	330.537	414.228	450.67		248.478	293.427	307.635	365.523	458.844
8	460.894	468.361	549.722	634.855	663.034		195.564	205.257	216.58	217.388	255.599		128.697	141.284	164.69	182.165	201.489		163.613	167.988	174.508	203.089	230.408		89.9456	93.2836	100.981	112.041	133.525		112.985	120.924	124.148	156.285	194.672		283.834	285.414	312.695	381.116	608.854		290.055	347.277	372.237	394.948	506.147
9	421.75	531.531	592.035	644.343	760.906		199.281	228.907	248.076	259.197	284.782		123.889	178.817	183.867	185.482	192.769		178.713	195.411	209.202	216.82	243.647		64.7803	104.06	104.205	111.775	128.786		101.506	132.155	165.013	172.91	187.698		306.169	348.147	408.926	442.554	638.508		306.149	354.282	367.52	424.566	601.983
10	497.332	645.695	672.517	723.544	768.326		225.8	267.952	280.401	284.125	303.924		142.606	148.053	166.483	232.687	232.692		199.095	209.737	212.03	219.716	284.321		83.58	102.098	111.431	131.99	137.885		127.862	139.435	148.428	185.177	193.504		359.768	474.228	500.497	500.778	714.971		367.438	389.998	404.607	520.634	647.771
11	502.996	581.642	795.446	810.312	865.365		265.259	278.874	285.761	354.994	359.319		156.305	164.381	172.615	252.852	280.667		217.539	229.241	222.706	254.125	317.453		86.7991	105.319	111.673	133.6	141.978		138.911	144.849	162.599	205.185	209.454		420.99	511.975	516.797	579.577	760.641		403.177	413.495	413.959	635.712	736.18
Fig. 5b-Tumor burden (%)
	Saline						Taxol						PTX-Se-CIT NPs						PTX-S-CIT NPs						PTX-SeSe-CIT NPs						PTX-SS-CIT NPs						PTX-C-CIT NPs						PTX-CC-CIT NPs
Tumor burden (%)	0.930603	1.3	1.34783	1.47904	1.51164		0.52839	0.572889	0.65859	0.778151	1.04776		0.168664	0.315625	0.322566	0.426754	0.635268		0.402765	0.47799	0.490948	0.572851	0.919811		0.108017	0.124554	0.165158	0.0824561	0.0867521		0.108108	0.225229	0.277885	0.429439	0.488128		0.871749	0.888393	1.01974	1.21579	1.62257		0.865278	0.880973	0.997285	1.41606	1.75708
Fig. 5d-Tumor weight (g)
Days post-administration	Saline						Taxol						PTX-Se-CIT NPs						PTX-S-CIT NPs						PTX-SeSe-CIT NPs						PTX-SS-CIT NPs						PTX-C-CIT NPs						PTX-CC-CIT NPs
0	22.5	22	22.2	22.9	21.2		22.3	23.3	22.6	22.1	24.2		21	22.4	21.7	20.6	20.1		21.8	22.9	20.5	21.5	22.6		20.6	21.7	19.6	22.6	20.4		22.5	21.2	19.5	21.4	21		22	21.7	21.7	22.5	22.2		21.5	22.2	20.2	22	21.9
1	23	24	22.3	22.8	21.8		21.7	23.2	24.2	22	22.7		23	21.4	21.8	21.8	21.6		21	21.7	21.3	21.4	22.1		20.1	22.8	20.6	21.2	19.4		21.4	21.9	21.4	21.7	22.9		22.6	22.7	23.1	21.7	23.1		22.8	22.1	23.5	23.3	21.5
2	23	21.6	21.5	24	23.1		24	22.2	22.8	23.6	21.9		21	22.8	21.8	22	22.5		23.2	23.6	22	24.4	23.1		23.6	21.8	23	22	20.8		22.9	22.2	22.2	22.4	21.2		23.8	22.5	23	22.9	21.5		23.4	22.6	22.4	22.1	23
3	22.5	24.6	21.7	20.7	23.3		22	23.5	21.1	21.11	20.8		20	21.6	21.2	21	21.3		21.8	21.8	21.5	23.4	21.7		22.2	21.2	21.1	21.8	19.7		21.2	21	20.3	21.4	20.2		22.7	22.8	20.9	22.6	21.8		21	21.8	23.1	21.1	21.6
4	22.3	21.2	22.9	21.2	21.2		22.5	23.1	21.3	21.2	22.1		20.9	21.4	21.1	21.5	21.3		19.6	21.8	22.1	21.2	23.1		22	22.2	20.6	19.3	21.2		21.6	20.9	21.5	21.4	20.3		20.7	20.7	21.8	21.8	22.1		21.2	20.9	22.8	21.9	22.1
5	22.7	23.5	21.7	21.2	22.2		23.3	22.4	23.2	21.8	21.5		21.9	21.7	21.9	22.4	21.5		21.6	20.2	23.3	21.6	22.6		21.9	22.6	20.6	22.1	20.9		21.9	21.6	21	21.6	20.6		20.8	21.8	21.6	21.7	22.2		22.7	22.6	21.6	22.2	22.4
6	21.7	22.3	22	21.8	21.9		23.8	22.3	21.5	22.6	22.8		21.7	21.4	20.9	21.3	20.9		22.4	21.2	20.3	20.9	21.8		21.5	20.1	21.8	20.7	19		21.8	20.8	21.1	24.9	20.3		23.8	21.2	21.1	21.8	21.5		21.4	21.4	20.6	21.1	21.3
7	22.8	21.9	22.1	22.5	22		24.6	22.4	21.3	22.6	22.5		21.6	22.1	22	21.8	22.2		20.7	23.1	22.4	22.3	23		22.1	22.1	20.9	21.8	19.6		21.4	21.2	21.9	21.4	24.3		24.6	22.6	21.9	21.6	22.7		21.6	21	22.2	21	22
8	22.1	22.9	22.2	22.4	21.8		24.3	21.7	22.1	22.7	22.4		22.1	22.2	21.4	21.8	21.8		19.9	22.7	22.5	21.5	21.7		20.4	21.6	22.6	22.2	21.8		22.2	21.6	21.5	20.9	20.5		22.1	24.6	22.3	22.5	22.1		21.9	21.7	21.7	21.6	22.3
9	23.2	22.2	22.7	22.9	22.6		22.8	21.8	22.8	24.2	22.3		22.5	20.5	22.1	22.3	21.8		20.9	22.2	23.4	23.5	22.2		22.5	21.8	22.3	22.1	20.5		21.8	22.8	21.3	22.2	21.2		22	24.9	23.1	22.1	22		22.2	21.7	22.1	21.6	22.2
10	22.7	22.8	21.7	22.4	21.9		22.6	23.6	21.6	21.9	22.1		21.3	21.8	19.2	21.8	22.1		21.3	22.2	20.3	22	20.9		21.2	22.6	22.4	21.8	21.4		22.4	21.2	21.3	20.9	24.3		21.3	21.6	21.8	22.6	22.2		21.1	21.5	21.1	21.7	22.1
11	23.2	22.7	23	22.9	23.2		23.6	22.5	22.7	23.8	20.1		21.7	22.4	22.6	22.8	22.4		20.9	23.2	21.7	22.1	21.2		22.8	23.4	23.7	22.4	22.1		22.2	21.8	20.8	21.4	21.9		22.3	22.4	22.8	23.3	22.6		22.6	22.1	21.6	21.8	22.6
Fig. 5e	Saline				Taxol				PTX-Se-CIT NPs				PTX-S-CIT NPs				PTX-SeSe-CIT NPs				PTX-SS-CIT NPs				PTX-C-CIT NPs				PTX-CC-CIT NPs
ALT	48.68	29.11	41.83		92.77	75.27	51.61		64.21	88.98	57.41		52.05	76.55	52.95		99.44	55.54	64.04		46.33	53.81	48.39		47.4	42.7	35.96		52.72	86.88	64.99
AST	99.22	99.96	109.5		125.53	136	112.83		133.08	144.63	108.72		107.02	139.48	105.48		116.62	103.8	122.66		96.65	145.32	148.36		121.53	134.04	104.36		136.45	135.32	171.95
BUN	5.37	6.12	7.01		11	8.47	8.35		10.96	10.39	10.03		9.17	7.72	9.36		12.63	9.55	10.7		6.57	6.95	10.21		8.23	6.53	8.25		9.73	7.46	8.62
CREA	19.43	16.51	16.15		10.25	10.27	11.19		9.21	10.31	13.12		12.13	9.29	12.87		11.72	11.19	14.88		10.91	9.67	15.68		15.99	10.46	11.22		15.88	13.62	14.26

## Sheet: Supplementary Fig. 9
Supplementary Fig. 9-Ratio of diameter (%)
Time (h)	PTX-Se-CIT NPs				PTX-S-CIT NPs				PTX-SeSe-CIT NPs				PTX-SS-CIT NPs				PTX-C-CIT NPs				PTX-CC-CIT NPs
0	100	100	100		100	100	100		100	100	100		100	100	100		100	100	100		100	100	100
2	100.897	101.615	97.0272		95.8868	98.4074	98.1711		101.329	102.263	98.8728		104.277	102.379	100.353		100.607	98.9804	99.2545		98.8024	98.631	102.331
4	99.2089	98.4116	99.8428		97.1592	99.74	98.2582		98.8418	101.365	100.268		108.205	101.799	100.191		101.833	105.879	107.429		102.969	99.5395	106.153
6	98.6287	101.131	101.231		93.0789	99.6533	100.087		96.8863	100.43	97.9961		102.709	104.132	99.5293		103.138	101.36	103.597		97.0933	99.888	103.146
8	101.358	101.225	99.8559		98.7167	99.74	104.55		100.323	103.254	95.849		106.748	105.581	101.942		101.174	98.502	105.415		103.792	98.9421	101.299
12	98.4045	101.171	102.554		102.073	103.554	102.613		101.082	110.976	103.382		108.126	112.245	99.6764		108.782	109.013	114.308		109.044	110.118	109.694
24	105.485	113.905	115.479		111.44	112.568	110.277		102.126	104.263	98.8549		106.289	110.095	105.796		126.213	124.572	130.29		119.361	127.194	126.331

## Sheet: Supplementary Fig. 18
Supplementary Fig. 18-Release rate (%)-Blank medium
Time (h)	PTX-Se-CIT NPs				PTX-S-CIT NPs				PTX-SeSe-CIT NPs				PTX-SS-CIT NPs				PTX-C-CIT NPs				PTX-CC-CIT NPs
0	0	0	0		0	0	0		0	0	0		0	0	0		0	0	0		0	0	0
1	0	0	0		0	0	0		0	0	0		0	0	0		0	0	0		0	0	0
2	0	0	0		0	0	0		0	0	0		0	0	0		0	0	0		0	0	0
4	4.7589	4.45485	4.6381		2.54915	5.20348	5.40277		2.50231	3.45927	3.68977		0	0	0		0	0	0		0	0	0
6	7.21889	4.10231	4.05382		3.83071	3.43543	3.63471		4.55141	4.30816	2.93826		0	2.82403	2.99702		0	0	0		0	0	0
8	5.68587	5.27005	5.23759		4.04355	3.98068	4.09203		4.40184	4.47046	4.53702		2.26194	2.31741	2.39959		0.731715	0.920544	1.38244		0.880255	0.799677	1.05077
12	6.1021	5.64807	6.4986		4.96517	5.02927	5.08227		4.62126	4.67467	4.65783		4.09532	4.1134	3.7814		1.65104	1.4325	1.5725		1.18141	1.08292	1.15658
24	7.46172	7.55335	7.67415		7.47734	7.22793	7.38325		5.27662	5.21704	4.8871		4.67056	5.11884	5.46234		1.555	1.70069	1.68726		1.77475	1.684	1.80894

## Sheet: Supplementary Fig. 19
Supplementary Fig. 19-Cell viability (%)
Time (h)	0.32 nmol/L				1.6 nmol/L				8 nmol/L				40 nmol/L				200 nmol/L				1000 nmol/L
48 h	95.4581	96.6467	98.7914		100.966	98.6972	94.0039		94.7623	95.9536	95.1998		94.9316	98.0172	93.942		95.7823	84.9409	90.6139		93.1013	86.0418	92.6662
72 h	98.2416	99.0002	88.0067		96.7096	94.6205	96.543		92.634	91.6762	97.8491		90.5435	94.0959	92.8333		91.7183	87.1706	90.2843		86.7744	88.6783	93.4516

## Sheet: Supplementary Fig. 20
Supplementary Fig. 20a-Cell viability (%)-A549-48 h
Drug concentration (nmol/L)	Taxol				PTX-Se-CIT NPs				PTX-S-CIT NPs				PTX-SeSe-CIT NPs				PTX-SS-CIT NPs				PTX-C-CIT NPs				PTX-CC-CIT NPs
1000	27.1549	31.3938	30.7183		19.2568	18.8287	23.6849		23.2009	29.524	29.3701		42.5681	30.0015	36.3809		25.0163	23.0766	20.7232		43.8939	50.0295	54.3651		50.3568	49.455	63.9077
200	25.418	26.8312	25.6785		35.3811	27.2076	31.4816		41.25	36.7126	39.1257		32.4325	35.2579	31.0837		31.1774	28.8193	39.3552		50.7741	51.2642	67.0151		67.8769	59.305	65.8176
40	42.5819	46.2435	39.9745		47.594	39.0763	47.3218		55.3304	51.7134	49.6808		47.6794	39.9015	40.7835		46.9948	44.4806	46.6468		92.0339	93.6234	106.068		104.768	102.711	101.089
8	56.7163	52.0342	54.235		51.0669	63.783	57.49		86.4562	79.0936	81.2457		60.5428	59.523	62.3138		67.7043	69.4477	63.3633		99.3376	107.274	94.3543		115.997	98.4023	97.5328
1.6	74.936	77.891	74.1263		100.362	92.5319	96.2667		100.178	102.298	100.199		92.1168	85.8278	87.0078		105.653	93.2353	98.0357		82.6853	92.2626	86.3565		91.925	108.834	85.3456
0.32	94.7834	117.104	104.199		91.2987	103.886	104.134		98.6018	99.8737	103.606		100.232	106.262	99.4505		108.19	88.1633	99.0191		98.233	107.713	88.027		84.4949	95.247	97.5094
Supplementary Fig. 20b-Cell viability (%)-A549-72 h
Drug concentration (nmol/L)	Taxol				PTX-Se-CIT NPs				PTX-S-CIT NPs				PTX-SeSe-CIT NPs				PTX-SS-CIT NPs				PTX-C-CIT NPs				PTX-CC-CIT NPs
1000	18.5858	18.9029	16.8062		11.2915	12.309	13.1986		12.9316	13.8976	11.5982		15.3039	13.9803	14.5217		13.7759	13.9463	14.5174		19.5992	22.9487	18.8083		24.6957	27.6337	33.0033
200	14.6561	17.9819	18.4859		17.4776	15.4197	17.587		17.811	24.4996	20.7211		19.4953	16.5074	16.0818		17.9341	19.9993	20.1187		30.5914	29.2499	27.8127		32.86	32.8951	39.5702
40	24.3216	24.5653	26.1069		23.5632	22.7059	26.4772		29.319	32.1209	30.1064		25.908	25.9707	21.1547		32.5595	27.1978	29.8761		58.0693	47.4984	48.1304		70.7389	59.0492	71.0947
8	35.618	33.6057	36.5411		31.6618	36.5388	35.417		56.9635	59.8518	57.5398		33.2028	34.939	33.958		46.0557	44.7974	47.1984		99.4684	102.793	98.4178		106.533	106.51	109.299
1.6	47.9838	47.9098	46.8945		58.0559	60.3385	58.6921		100.285	111.283	100.281		66.2999	66.7543	68.3516		86.7124	82.7823	77.23		94.6836	90.4633	95.7758		103.449	107.778	108.391
0.32	90.0579	88.0037	78.986		100.032	102.154	104.861		96.2006	97.6197	107.733		107.815	103.638	100.36		87.6059	87.3221	88.3009		97.8366	99.1784	96.4723		103.703	97.7808	100.918
Supplementary Fig. 20c-Cell viability (%)-4T1-48 h
Drug concentration (nmol/L)	Taxol				PTX-Se-CIT NPs				PTX-S-CIT NPs				PTX-SeSe-CIT NPs				PTX-SS-CIT NPs				PTX-C-CIT NPs				PTX-CC-CIT NPs
400	27.1099	26.1075	24.6183		16.9158	19.6847	23.5883		26.3414	23.6936	23.1399		19.6589	19.3249	17.9332		34.5334	28.3615	26.2951		61.0049	61.3315	46.3755		78.6768	74.4729	76.8793
200	23.9019	26.6224	24.4722		22.6493	23.8022	24.8765		51.0387	50.6458	51.3411		21.9119	22.902	21.1616		49.074	43.5188	48.7762		91.4236	89.123	87.8916		88.6395	88.7906	72.6128
100	23.5621	26.3507	24.7159		34.6067	37.4321	39.3243		76.5512	85.2421	81.7128		28.9994	31.573	31.0606		93.2574	88.7737	88.3103		97.6358	90.1324	82.9242		94.4792	90.5142	85.1685
50	22.0586	24.6395	20.888		59.8658	70.1552	60.7429		84.6881	92.5574	84.8421		49.0705	55.5609	54.2505		98.2494	97.5362	104.565		94.5774	99.8609	89.9935		95.4334	90.5543	86.7601
25	28.9411	26.7468	30.9291		73.2357	84.7712	83.4775		88.5227	89.9622	84.2642		77.7993	82.5075	82.0781		99.6134	97.1033	104.77		99.9458	87.3221	100.312		91.9327	98.4244	95.112
12.5	42.0328	39.8669	41.844		84.1806	90.704	98.0392		89.7743	86.1691	89.5145		93.511	86.8816	92.0454		104.24	91.5155	105.156		94.2357	88.8272	105.824		93.9887	96.2801	82.7818
Supplementary Fig. 20d-Cell viability (%)-4T1-72 h
Drug concentration (nmol/L)	Taxol				PTX-Se-CIT NPs				PTX-S-CIT NPs				PTX-SeSe-CIT NPs				PTX-SS-CIT NPs				PTX-C-CIT NPs				PTX-CC-CIT NPs
400	20.7295	17.0503	18.6336		16.0832	16.7415	17.0518		19.8985	20.3529	22.2825		17.6942	15.645	16.5923		16.7299	15.53	19.5775		71.7691	76.2313	77.0693		96.6797	87.3828	79.979
200	17.5189	17.1021	17.1438		22.3809	22.5199	22.6846		68.3445	70.5098	56.7888		17.8094	21.1582	16.1709		32.3777	33.5315	36.451		93.867	104.776	94.2839		100.12	91.8586	95.5221
100	14.4916	15.7066	15.4605		51.0337	40.8147	48.2182		99.0239	96.4244	102.092		28.6384	32.9138	28.6499		82.895	87.6686	88.1282		94.8451	92.6796	91.384		90.7466	89.1816	86.8867
50	16.5849	12.7488	14.2113		99.7149	98.4491	101.368		98.7593	94.9463	102.487		72.0407	78.2487	68.6431		94.1357	100.71	100.302		100.826	93.0996	90.0891		96.2586	89.0025	93.6789
25	17.1431	19.3402	15.7467		101.735	101.571	95.7527		98.575	101.318	99.1672		99.1697	94.0725	94.1035		88.69	101.174	103.657		90.6427	93.021	94.9512		91.0391	95.1894	89.8189
12.5	43.7408	46.9181	45.777		105.102	96.9299	98.2436		101.498	101.437	96.4941		95.9251	96.5834	100.031		88.7665	97.2598	101.691		95.8778	93.5155	90.5804		91.8454	84.4867	89.0348

## Sheet: Supplementary Fig. 21
Supplementary Fig. 21
Drug concentration (nmol/L)	Taxol				PTX-Se-CIT NPs				PTX-S-CIT NPs				PTX-SeSe-CIT NPs				PTX-SS-CIT NPs				PTX-C-CIT NPs				PTX-CC-CIT NPs				Blank				Positive control
50	42.6	42.2	42.9		56.2	55.7	55.7		43.3	43.7	43.7		62.1	62.6	63.8		51.9	51.4	51.4		40.3	40.7	40		41.4	41.8	41		41	41.4	42.2		111	112	109
100	42.6	42.9	42.9		61.5	61	60.4		46.1	45.3	43.7		76.4	74.3	75		56.2	55.2	54.7		41.4	41.8	49.6		42.6	41.8	42.2

## Sheet: Supplementary Fig. 23
Supplementary Fig. 23a-GSH (umol/10000 cells)
Drug concentration (nmol/L)	Taxol				PTX-Se-CIT NPs				PTX-S-CIT NPs				PTX-SeSe-CIT NPs				PTX-SS-CIT NPs				PTX-C-CIT NPs				PTX-CC-CIT NPs				Blank
50	15.9499	15.2937	15.9565		13.9864	14.2616	13.7103		14.9328	15.568	15.5252		12.9314	13.7381	13.3315		14.7434	15.4944	14.8359		15.5441	15.1959	15.1599		15.0839	15.1595	15.4955		15.1327	15.9627	15.7445
100	15.6741	15.6753	15.9633		12.5309	12.9188	12.6132		15.0646	15.1828	15.2356		11.5595	12.0839	11.1166		14.197	14.8038	14.5396		15.1073	15.7993	15.785		15.1697	15.381	16.2446
Supplementary Fig. 23b-GSSG (umol/10000 cells)
Drug concentration (nmol/L)	Taxol				PTX-Se-CIT NPs				PTX-S-CIT NPs				PTX-SeSe-CIT NPs				PTX-SS-CIT NPs				PTX-C-CIT NPs				PTX-CC-CIT NPs				Blank
50	1.84336	2.15387	1.82231		2.2904	2.49916	2.89637		1.91739	2.08428	2.10133		2.85198	2.92667	3.12923		1.85976	1.96058	2.10552		1.9049	2.05901	2.07858		1.85532	1.79839	1.99897		1.88069	1.90038	2.00426
100	1.94909	1.96249	1.97011		2.95551	2.92489	3.44918		1.87381	1.92267	1.88958		3.35624	3.32513	4.1929		1.93835	2.08374	2.09291		1.94909	1.96249	1.97011		1.94909	1.96249	1.97011
Supplementary Fig. 23c-GSH/GSSG
Drug concentration (nmol/L)	Taxol				PTX-Se-CIT NPs				PTX-S-CIT NPs				PTX-SeSe-CIT NPs				PTX-SS-CIT NPs				PTX-C-CIT NPs				PTX-CC-CIT NPs				Blank
50	8.65263	7.10055	8.75618		6.10652	5.70654	4.73361		7.78812	7.46923	7.38828		4.5342	4.69412	4.26033		7.92757	7.90297	7.04618		8.16007	7.3802	7.29339		8.1301	8.42948	7.75176		8.04635	8.39973	7.85553
100	8.04177	7.98746	8.10273		4.23982	4.41684	3.65688		8.03954	7.89673	8.06295		3.44419	3.63412	2.65129		7.32424	7.10446	6.94708		7.75095	8.05064	8.01221		7.78295	7.83748	8.2455

[truncated: 6 more sheets: Supplementary Fig. 25, Supplementary Fig. 27, Supplementary Fig. 28, Supplementary Fig. 32, Supplementary Table 1, Supplementary Table 2]
